# Supplementary material for: Progress and challenges in implementing HIV care and treatment policies in Latin America following the treatment 2.0 initiative
Source: BMC Public Health. 2015 Dec 19;15:1260. doi: 10.1186/s12889-015-2565-9 (PMC4684910; doi:10.1186/s12889-015-2565-9)
Supplement: Additional file 1: — Questionnaire Spanish version. (XLSX 61 kb) [file 12889_2015_2565_MOESM1_ESM.xlsx]

## Sheet: ECU
Pagina 1	Ecuador (Marzo 2012)	Realizacion (Diciembre 2013)
					Escala 1 - 5	Comentarios
A. TARV actualizado y mejorado	1. Primera línea de TAR, para adultos y adolescentes, TDF/FTC/EFV (DCF) y estrategia migración (esquemas 1era lineas) pacientes CV indetectable
	2. Segunda línea, esquema AZT/3TC (DFC) + ATV/r y estrategias migraciones (esquemas 2da línea pacientes CV indetectable.
	3. Retiro de medicamentos no recomendados hasta agotar el inventario.
	4. Finalización y publicación de la Guía de Atención Integral a PVVS.
	5. Fortalecimiento mecanismos de asesoría comités resistencias/atención integral.
	6. Estrategia comunicación-capacitación: prestadores servicios, soc civil.
	7. Inclusión manejo de la patología oportunista en unidades de atención ambulatoria, y pilotaje en el tercer nivel de atención
B. Diagnostico y monitoreo en el punto de atencion accesibles	8. Actualización del algoritmo diagnóstico del VIH
	9. Validación del algoritmo diagnóstico basado en pruebas rápidas.
	10. Establecimiento programa control de calidad: red nacional de diagnóstico del VIH (INH) y control de calidad externo por el CDC al INH.
	11. Descentralización / distribución: pruebas de tamizaje, CD4 y CV.
	12. Evaluación/registro reactivos para diagnostico: evaluaciones de desempeño.
	13. Estrategia de comunicación: prestadores de servicios/sociedad civil.
C. Uso racional y eficiente de los recursos	14. Revisión metodología para estimación de necesidades: medicamentos, insumos, pruebas de laboratorio
	15. Elaboración plan para gestión suministro medicamentos /insumos
	16. Implementación plataforma de monitoreo de ARV en la gestión de suministro de medicamentos PRAIS/ARV
	17. Análisis del marco legislativo y el estado de patentes de medicamentos .
D. Servicios adaptados y accesibles
	18. Definir competencias por niveles de atención, flujos de atención, unidades involucradas, el sistema M&E, gestión de suministros, control y supervisión, que estándares de calidad": proceso de desconcentración de la atención a personas con VIH en la provincia de Guayas
	19. Visitas diagnóstico/planificación a Unidades Atención Integral PVVIH.
Pagina 2		Realizacion
					Escala 1 - 5	Comentarios
E. Participacion comunitaria	20. Fortalecimiento coordinación: MSP–PNS, Direcciones Prov., Unidades de atención, org. comunitarias, para planificación y monitoreo conjunto.
	21. Fortalecimiento ampliación acciones IEC con personas con VIH, usuarios servicios, grupos ayuda mutua: acompañar, socializar plan T 2.0.
	22. Fortalecimiento estrategias: consejería pares, grupos ayuda mutua, adherencia.
	23. Fortalecer nuevas orientaciones en prevención (ej. el TAR como prevención de la transmisión en parejas serodiscordantes).
	24. Formalizar y perfeccionar las acciones de veeduría y control social.
F. Informacion
	25. Revisión fuentes de información existentes: generación de datos y elaboración de procedimientos para garantizar calidad de la información.
	26. Síntesis y análisis periódico de la información y el trasladar los datos en información relevante para la toma de decisión.
	27. Desarrollo manual operativo para la inclusión de la información en VIH a la plataforma informática general del MSP.
	28. Fortalecimiento infraestructura informática: difusión, capacitación, supervisión.
	29. Definición consensual paquete básico indicadores para gestión programática

## Sheet: VEN
	Venezuela (Mayo 2012)	Realizacion (Diciembre 2013)*
					Escala 1 - 5	SI/NO **	Comentarios ~
A. TARV actualizado y mejorado	1. Considera el esquema de tratamiento de primera línea de TAR, para adultos y adolescentes: TDF/FTC/EFV (DCF),
	2. Adquisición d dosis fijas combinadas del esquema TDF/FTC/EFV.
	3. Plan de migración de pacientes al esquema recomendado (de 1 y 2 linea)
	4. Reservar uso de ATV/r y LPV/r como inhibidores de la proteasa: 2da linea.
	5. Incluir actualización guía TARV capítulo sobre lineamientos técnico-científicos que permitan implementación de recomendaciones.
	6. Realizar el estudio de resistencia primaria a los ARV.
B. Diagnostico y monitoreo en el punto de atencion accesibles	7. Revisión y actualización diagnóstico de VIH: PRs, validaciion algoritmos, actualizacion marco normativo consejeria, contro,l de calidad interna-externa, fijacion metas anuales, (plan estrategico), adecuacion insumos de acuerdo a metas propuestas.
	8. Seguimiento:
	* Establecer metas anuales para la utilización de las pruebas de seguimiento (carga viral y CD4) conforme al establecido en la Guía de Tratamiento.
	* Adecuación de la gestión de insumos de acuerdo a las metas anuales (compra Fondo Estratégico).
	* Acelerar proceso de descentralización de pruebas de carga viral
	* Establecer estrategia para transporte de muestras al laboratorio referencial.
	9. Completar requisitos exigidos por OPS/OMS para certificación del laboratorio genotipaje (estudio de resistencia primaria del VIH a los ARV).
C. Uso racional y eficiente de los recursos
	10. Desarrollar normativa medicamentos adquicision Fondo Estrategico
	11. Integrar la gestión de suministros, insumos y medicamentos de VIH al proyecto de automatización de insumos del MPPS.
	12. Revisar plan de gestión de suministros (adapatar a nuevos criterios.
	13. Solicitar la exoneración de impuestos por desaduanización de los productos adquiridos por el MPPS a través del FE.
D. Servicios adaptados y accesibles
	14. Realizar mapeo de la oferta de servicios de atención en VIH en función de la caracterización de la demanda
E. Participacion comunitaria	15. Fortalecimiento mesas de diálogo: movimientos sociales, comunidad organizada y MPPS.
	16. Incorporar movimientos sociales en planes de comunicación y expansión de la Estrategia Tratamiento 2.0
	17. Estrategia de comunicación y capacitación: prestadores de servicios, movimientos sociales y comunidades organizadas.
F. Informacion
	18. Continuar actualización de formatos de recolección de datos e incorporarlos al SIS de acuerdo a los indicadores seleccionados por el país.
	19. Fortalecer la infraestructura informática, difusión, capacitación y acompañamiento y supervisión.
	20. Desarrollar e implementar un módulo para VIH en el CENAVIF.
* Indicaciones en relacion a la evaluacion:
	No se ha realizado
	En progreso
	Terminado
Escala 1 - 5	0 = No progeso; 1 = Muy encipiente; 2= Iniciado; 3= En progreso; 4= En fase final; 5= terminado
** Si/No	Aplicar en caso en que la 5respuesta a la evalaucion es dicotomica: SI o No
~ Recoger los comentarios en una pagina adicional si necesario

## Sheet: BOL
	Bolivia (Julio 2012)	Realizacion (Diciembre 2013)
					Escala 1 - 5	Comentarios
A. TARV actualizado y mejorado	1. Complementar Guía TARV (documento operacional) con recomendaciones T 2.0
	2. Actualizar Guía PTMI -VIH, según últimas recomendaciones OMS (uso de EFV).
	3. Plan migración de esquemas terapéuticos 1era-2nda linea
	3. Realizar seguimiento a RAM de los ARV (Farmacovigilancia intensiva): Centro Nacional de Farmacovigilancia/OPS.
	4. Inclusión en LINAME, ARV indicados que no estén presentes (asi que presentaciones/formulaciones), excluir los que se retiran de Guías (inmediato).
	5. Promover uso de medicamentos genéricos en todo ámbito (Seguridad Social, etc.): coordinación con UNIMED.
	6. Inclusión prestaciones de PTMI al SUMI. Se coordinara con Unidad de Seguros del MSD
B. Diagnostico y monitoreo en el punto de atencion accesibles	7. Desarrollar estrategia testeo: varios escenarios / poblaciones y tecnología más apropiadas: simplificación algoritmo diagnostico (INLASA) validar, implementar.
	8. Implementar control de calidad interno en la red laboratorios del Programa.
	9. Estudiar la Inclusión de nuevas tecnologías alternativas para la toma y transporte de muestras DBS niños CV.
	10. Control de calidad externo para Carga Viral (cooperación: Brasil / Canadá).
C. Uso racional y eficiente de los recursos
	11. Análisis de alternativas que incluyan el costo y proveedores.
	12. Patentes: anuencia previa será trabajada por UNIMED y el SENAPI en el marco del TARV como medida de salud pública y la salud como prioridad del Estado.
	13. Acceso de compra mediante Fondo Estratégico de OPS
	14. Análisis financiero de costos y potenciales ahorros del plan de migración, estrategia diagnostico
	15. Adquisición de ARV (priorizando TEL) con presupuesto nacional TGN.
	16. Transferencia de capacidad en gestión de suministros del RP al MSD.
D. Servicios adaptados y accesibles	17. Desconcentración del Programa a las Redes de Salud:
	18. Supervisar cumplimiento normas y protocolos en los establecimientos que atienden el Programa (atención a PVVS).
	19. Reorganización CDVIR: mejoramiento continúo de la calidad de servicios.
	20. Comisión CDVIR evaluar los inicios TARV y cambios de esquemas (Guías).
	21. Trabajo multidisciplinario (personal CDVIR) para apoyar adherencia
	22. Intercambio experiencias positivas de atención a PVVS: hospitales de referencia de 3er nivel.
E. Participacion comunitaria
	23. Elaborar una estrategia de comunicación del plan de expansión y sostenibilidad a través de los grupos de pares.
F. Informacion
	24. Sistema de información de PVVS en TARV: seguimiento-monitoreo de CV y CD4.
	25. Análisis de mortalidad: conformación de una Comisión en el ámbito del Comité Fármaco Terapéutico.
	26. Incluir indicadores estratégicos: Diagnostico, Tratamiento, CV, CD4, IAT.
	24. Acelerar la integración de las fuentes de información: CDVIR, laboratorios, en coordinación con el SNIS.

## Sheet: ELS
	EL Salvador (Enero 2013)	Realizacion (Diciembre 2013)
					Escala 1 - 5	Comentarios
A. TARV actualizado y mejorado	1. Conformación sub-comisión técnica nacional terapéutica CONASIDA
	2. Emisión acuerdo Ministerial para actualización técnica sobre uso de ARV
	3. Actualización Guía Clínica de atención en salud para las personas con VIH, alineada con recomendaciones OMS junio 2013
	4. Alineamiento protocolos PTMI: continuidad TAR en la mujer después del parto.
	5. Extensión atención pediátrica hasta la adolescencia (18 años) en centro de referencia (CENID)
	6. Desarrollo plan migración pacientes hacia regímenes optimizados de tratamiento
	7. Desarrollo estrategia de comunicación plan de migración
	8. Creación grupo técnico para actualización sistema único de monitoreo y evaluación (SUMEVE) alineado con marco de monitoreo OPS
	9. Coordinación descentralización atención APS : integración de los servicios TB/VIH en municipios con alta incidencia de co-infección
	10. Inclusión manejo de la patología oportunista en unidades de atención ambulatoria, y pilotaje en el tercer nivel de atención
Diagnostico y monitoreo en el punto de atencion accesibles
Uso racional y eficiente de los recursos
	11. Revisión metodología para estimación de necesidades: medicamentos, insumos, pruebas de laboratorio
	12. Implementación plataforma de monitoreo de ARV en la gestión de suministro de medicamentos PRAIS/ARV
Servicios adaptados y accesibles
Participacion comunitaria
F. Informacion

## Sheet: REP DOM
	Republica Dominicana (Febrero 2013)	Realizacion (Diciembre 2013)
					Escala 1 - 5	Comentarios
A. TARV actualizado y mejorado	1. Finalizacion Guia Nacional Manejo Infeccion VIH
	2. Operacionalizacion Guia Tratamiento (plan migracion)
	3. Herramienta comunicacion plan migracion
	4. Reactivacion equipo farmaco-resistencia (CaL)
B. Diagnostico y monitoreo en el punto de atencion accesibles
	5. Garantizar sostenibilidad monitoreo clinico (transporte muestras)
C. Uso racional y eficiente de los recursos
	6. Analisis sostenibilidad plan financimiento ARV (nacional, FE, FM)
	7. Integracion proceso gestion ARVs-insumos sistema salud (capacidad PROMESE-CAL)
	8. Acelerar proceso SUGEMI (distribucion ARV)
	9. Actualizacion informacion logistica medicamentos ARV (inclusion PRAIS)
	10. Fortalecimiento analisis derechos de propiedad (grupo de trabajo, plan de accion)
D. Servicios adaptados y accesibles
	11. Analisis funcionalidad servicios atencion integral: sistema referencia-contra
E. Participacion comunitaria
F. Informacion
	12. Sistema unico de informacion (longitudinal + laboratorio)
	13. Depuracion base datos SEGEMI (planificacion compras)

## Sheet: HON
	Honduras (Marzo 2013)	Realizacion
					Escala 1 - 5	Comentarios
A. TARV actualizado y mejorado	1. Alinear guia nacional con OMS, 2013
	2. Inclusion dosis fijas en cuadro basico ARVs
	3. Asegurar ARVs a pacients que migran de IHSS a SESAL (2 meses)
	4. Desarrollar plan capacitacion atencion VIH
	5. Identificar opciones costo-efectiva genotipaje (2o fracaso)
	6. Desarrollar programa farmacovigilancia (iniciativa CA)
B. Diagnostico y monitoreo en el punto de atencion accesibles
	7. Desarrollar plan expansion prueba-consejeria (metas)
	8. Descentralizacion pruebas: PEMAR
	9. Sistematizar prueba VIH: centros ITS-TB
	10. Aumentar cobertura prueba VIH embarazadas
	11. Eliminar barreras legales acceso prueba VIH < 21 anos
	12. Actualizar estimacion necesidades Pruebas Rapidas
	13. Re-orientacion consejeria VIH (estrategias)
	14. Fortalecer normativa monitoreo clinico (CD4-CV)
C. Uso racional y eficiente de los recursos
	15. Utilizacion Fondo Estrategico (ARV-insumos diagnosticos)
	16. Centralizar compra insumos diagnosticos VIH
	17. Incluir en 2da propuesta FM: CD4, CV, genotipaje, estrategia abandono ARVs
	18. Aumentar presupuesto insumos laboratorio
	19. Incluir mecanismos rendicion cuentas
D. Servicios adaptados y accesibles
	20. Agilizar reestructuracion Centros Atencion Integral - paquete servicios
E. Participacion comunitaria
	21. Incorporar actores claves seguimiento estrategia prevencion abandono/adherencia
	22. Institucionalizar involucramiento sociedad civil
	23. Habilitar conocimiento a la sociedad civil
	24. Reconocer diferentes estructuras de la sociedad civil
	25. Promover participacion ciudadana en auditoria social
	26. Fortalecer liderazgo y alianzas estrategicas
F. Informacion
	27. Asegurar finaciamiento plataforma informatica (cascada)

## Sheet: ARG
	Argentina (Junio 2013)	Realizacion
					Escala 1 - 5	Comentarios
A. TARV actualizado y mejorado
	1. Reducción número de esquemas vigentes: priorización esquemas preferentes, énfasis en utilización de co-formulaciones de tres drogas
	2. Plan de optimización de terapia ARV: esquema preferente en coformulaciones una sola toma diaria (coordinación Consejo Consultivo, avalado por las sociedades científicas)
	3. Estrategias innovadoras y proactivas para mejorar la retención y adherencia de pacientes en el contexto de la implementación del SVIH
	4. Plan de vigilancia de la resistencia a los antirretrovirales en articulación con la red regional de OPS/OMS
	5. Promover investigación de nivel local: retención y adherencia
B. Diagnostico y monitoreo en el punto de atencion accesibles
	6. Implementación nueva estrategia de expansión del testeo (ya formulado por Dirección de Sida).
	7. implementar monitoreo del diagnóstico tardío: introducción del CD4 al momento del diagnóstico como un indicador fiable y comparable
	8. Evaluar introducción de pruebas en el punto de atención: CD4 (regiones dificultades acceso a laboratorios de referencia)
	Realización / resultados de CVs: indicador de calidad de atención y éxito terapéutico en marco del monitoreo del continuom de atención
C. Uso racional y eficiente de los recursos
	9. Utilizar experticia : análisis profundo del mercado ARV e insumos en términos de propiedad intelectual, acuerdos comerciales y precios: referencias: Fondo Estratégico-OPS, OMS, GCTH, etc.
	10. Evaluar mecanismos que reduzcan la brecha entre los precios pagados por el sistema público y obras sociales
D. Servicios adaptados y accesibles	11. Analizar el mapeo de servicios para promover la descentralización de la atención tanto a nivel horizontal como vertical
	12. Estandarización de los criterios deseables de calidad de atención y desarrollo de un marco de referencia para los servicios
	13. Promover la entrega de medicamento ARV a los pacientes estables para periodos más prolongados
	14. Fortalecer mecanismos de reclamo rápido de pacientes que migran entre sistema de obras sociales y el estado
E. Participacion comunitaria
	15. Asegurar apoyo financiero Ministerio de Salud a la sociedad civil: actividades de trabajo conjunto diagnóstico y adherencia al tratamiento en el marco del presupuesto destinado a subsidios
	16. Fortalecer capacidad de farmacias para el trabajo en retención y adherencia, en articulación con sociedad civil
	17. Fortalecer trabajo conjunto entre servicios de salud con sociedad civil a nivel de los servicios en consejería de pares, promoción de testeo, acceso a los servicios, adherencia y retención de pacientes.
	18. Capacitación de la Sociedad civil selectiva relacionado a la atención y seguimiento de las personas con VIH.
	19. Institucionalización trabajo de pares: servicios de salud.
F. Informacion
	20. Fortalecer los sistemas para tener información sistematizada sobre retención y adherencia de personas en tratamiento ARV

## Sheet: GUA
	Guatemala (Noviembre 2013)	Realizacion
					Escala 1 - 5	Comentarios
A. TARV actualizado y mejorado
	1. Fortalecer coordinación respuesta epidemia a través mecanismos existentes: CONASIDA, mecanismo coordinación país (FM), grupo técnico ampliado (PNS/socios).
	2. Finalizar guías y considerar su consolidación acogiendo recomendaciones internacionales y lineamientos operacionales.
	3. Establecer grupo técnico de trabajo coordinado por el PNS para plan de expansión de TAR basado en: estimaciones del número de nuevos ingresos; referencia de nuevos casos alineada con la política de descentralización; análisis de la capacidad de las UAI
	4. Establecer / extender plan simplificación de esquemas ARV a proveedores de atención integral (IGSS, Sanidad Militar, hospicio).
	5. Acelerar el abandono del uso del ARV obsoleto didanosina.
	6. Continuar participación en la construcción de red de vigilancia farmacorresistencia del VIH, fortalecer retroalimentación al PNS.
	7. Fortalecer manejo co-infección TB/VIH: establecimiento de mecanismos coordinación interprogramático; inclusión de planificación conjunta ambos programas: (considerar Escuintla).
	8. Iniciar proceso de revisión y evaluación vigilancia ITS y rol de los VICITS
B. Diagnostico y monitoreo en el punto de atencion accesibles
	9. Establecer grupo técnico (PNS) para plan de expansión de prueba VIH: estratégico: PIP, CP voluntarias, basadas en comunidad; programático : dirigido X datos epidemiológicos, mapeo infraestructuras, recursos humanos y dinámicas de demanda de prueba; creación red de centros de prueba y consejería; con metas específicas; técnico: validación algoritmo diagnóstico con PR y actualización consejería).
C. Uso racional y eficiente de los recursos
	10. Explorar posibilidades renegociación de precios de inhibidores de proteasa utilizados y la adquisición de alternativas recomendadas por la OMS (atazanavir/ritonavir).
	11. Fortalecer comunicación/diálogo entre MSPAS y OPS para agilizar procesos de adquisición medicamentos Fondo Estrategico
D. Servicios adaptados y accesibles
E. Participacion comunitaria
	12. Reactivar/institucionalizar comité técnico asesor de ARV con inclusión de sociedad civil.
	13. Desarrollar plan de comunicación con sociedad civil y proveedores: implementación del plan de simplificación.
	14. Continuar diálogo con sociedad civil y fortalecer participación en provisión de servicios de atención integral del VIH.
F. Informacion
	15. Fortalecer sistema de información VIH: completar implementación MANGUA (UAI) accesibilidad en línea; revisar módulos SIGSA/SIAL (duplicación); finalizar lista de indicadores esenciales: manejo programático (marco OPS - Panamá 2012), desarrollar módulo extracción
