# Supplementary material for: Progress and challenges in implementing HIV care and treatment policies in Latin America following the treatment 2.0 initiative
Source: BMC Public Health. 2015 Dec 19;15:1260. doi: 10.1186/s12889-015-2565-9 (PMC4684910; doi:10.1186/s12889-015-2565-9)
Supplement: Additional file 2: — Questionnaire English version. (XLSX 48 kb) [file 12889_2015_2565_MOESM2_ESM.xlsx]

## Sheet: ECU
Page 1	Ecuador (March 2012)	Implementation (December 2013)
					Scale 1-5	Comments
A. Updated and improved ARVT	1. First line of ART, for adult and adolescents, TDF/FTC/EFV (DCF) and migration strategy (1st line regimens) patients with undetectable VL
	2. Second line regimen AZT/3TC (DFC) + ATV/r and migration strategies (2nd line regimens, patients with undetectable VL.
	3. Withdrawal of medication not recommended until inventory is exhausted
	4. Conclusion and publication of guidelines for Comprehensive care of PLHIV
	5. Strengthening of advisory mechanisms, committees on resistance/ comprehensive care
	6. Communication/training strategy: service providers, civil society
	7. Inclusion of opportunistic infection management in ambulatory care units, and pilot testing at the third level of care
B. Accessible diagnosis and monitoring at the point of care	8. Updating of HIV diagnostic algorithm
	9. Validation of diagnostic algorithm based on rapid tests.
	10. Establishment of quality control programs: national HIV diagnosis network (INH) and external quality control of INH by CDC
	11. Decentralization/ distribution: screening tests, CD4, and VL.
	12. Evaluation/registry of diagnostic reagents: performance evaluations.
	13. Communication strategy: service providers/civil society.
C. Rational and efficient use of resources	14. Review of methodology to estimate needs: drugs, inputs, laboratory tests
	15. Preparation of plan to manage drugs, supplies
	16. Implementation of ARV monitoring platform in the management of PRAIS/ARV drug supply
	17. Analysis of legal framework and state of drug patents.
D. Adapted and accessible services
	18. Defining responsibilities by care levels, care flows, units involved, M&E system, supply management, control and supervision, quality standards: process of decentralizing care for people with HIV in the province of Guayas
	19. Diagnostic/planning visits to comprehensive care units for PLHIV
Page 2		Implementation
					Scale 1-5	Comments
E. Community participation	20. Strengthening coordination: NAP (national aids program), provincial directorates, care units, community organizations, for joint planning and monitoring.
	21. Strengthening actions to expand IEC activities with people with HIV, users of services, mutual assistance groups: monitoring and publicizing T 2.0 plan.
	22. Strengthening strategies: peer counseling, mutual assistance groups, adherence.
	23. Strengthening new directions in prevention (e.g. ART to prevent transmission in serodiscordant couples).
	24. Formalizing and enhancing social oversight and control.
F. Information
	25. Review of existing information sources: data generation and development of procedures to guarantee information quality
	26. Periodic synthesis and analysis of information and translation of data into relevant information for decision-making
	27. Preparation of operational manual to include HIV information in the Ministry of Health general computer system
	28. Strengthening computer infrastructure: dissemination, training, supervision.
	29. Consensus on set of basic indicators for program management

## Sheet: VEN
	Venezuela (May 2012)	Implementation (December 2013) *
					Scale 1-5	YES/NO	Comments
A. Updated and improved ARVT	1. Consider first-line ART regimen for adults and adolescents: TDF/FTC/EFV (DCF)
	2. Procurement of combined fixed doses of TDF/FTC/EFV regimen
	3. Plan for patient migration to the recommended regimen (1st and 2nd line)
	4. Reserve use of ATV/r and LPV/r as protease inhibitors: 2nd line.
	5. Include updated ARVT guidance (chapter on technical and scientific guidelines for implementation of recommendations)
	6. Conduct study on primary resistance to antiretroviral therapy
B. Accessible diagnosis and monitoring at the point of care	7. Review and updating of HIV diagnosis: PRs, validate algorithms, update regulatory framework for counseling, internal-external quality control, set annual goals (strategic plan), adapt inputs to proposed goals
	8. Monitoring:
	* Establish annual goals for use of follow-up tests (viral load and CD4) in accordance with treatment guidelines
	* Adapt supply management according to annual goals (Strategic Fund procurement)
	* Accelerate decentralization of viral load tests
	* Adopt strategy for transportation of samples to reference laboratory
	9. Complete PAHO/WHO requirements for certification of genotyping laboratory (study of HIV primary resistance to ARV)
C. Rational and efficient use of resources
	10. Develop regulations: Strategic Fund drug procurement
	11. Integrate the management of supplies, inputs, and HIV drugs into the Health Ministry automation project
	12. Review supply management plan (adapat to new criteria)
	13. Request tax exemption for customs clearance of products acquired by MPPS through the Strategic Fund
D. Adapted and accessible services
	14. Map the supply of HIV health care services according to demand
E. Community participation	15. Strengthen discussion forums: social movements, community organizations, and Ministry of Health
	16. Incorporate social movements into communications plans and expand Strategy Treatment 2.0
	17. Communication and training strategy: service providers, social movements, and community organizations
F. Information
	18. Continue updating data collection forms and incorporate them into the HIS, using the indicators selected by the country
	19. Strengthen computer infrastructure, dissemination, training, monitoring, and supervision.
	20. Develop and implement an HIV module in CENAVIF.
* Evaluation status:
	Not implemented
	In progress
	Completed
Scale 1-5	0 = No progess; 1 = Incipient; 2= Initiated; 3= In progress; 4= In final phase; 5= Completed
** Yes/No	Use when a Yes or No answer is not clear
~ Make comments on an additional page if necessary

## Sheet: BOL
	Bolivia (July 2012)	Implementation (December 2013)
					Scale 1-5	Comments
A. Updated and improved ARVT	1. Complement antiretroviral therpy guidelines (operational document) with T 2.0 recommendations
	2. Update PMTCT-HIV guidelines, based on most recent WHO recommendations (use of EFV)
	3. Migration plan for 1st-2nd-line treatment regimens
	3. Carry out monitoring to Risistant Associated Mutatation (RAM) of the ARV (intensive pharmacovigilance): national pharmacovigilance center/PAHO.
	4. Include in LINAME any indicated ARVs (as well as presentations/formulations); exclude those withdrawn from guidelines (immediate)
	5. Promote use of generic drugs in all areas (Social Security, etc.): coordination with UNIMED.
	6. Include PMTCT services in SUMI, in coordination with Minsitry of Health (MSD) Insurance Unit
B. Accessible diagnosis and monitoring at the point of care	7. Develop testing strategy: several scenarios/ more appropriate populations and technology: simplified diagnostic algorithm (INLASA); validate and implement
	8. Implement internal quality control in the program's laboratory network
	9. Study the inclusion of new alternative technologies for taking and transporting DBS samples, child VL.
	10. External quality control for viral load (cooperation: Brazil/ Canada).
C. Rational and efficient use of resources
	11. Consider alternatives, including cost and suppliers.
	12. Patents: prior consent will be sought by UNIMED and SENAPI within the framework of ARVT as a public health measure and health as a national priority
	13. Procurement through the Pan American Health Organization (PAHO) Strategic Fund
	14. Analyze financial costs and potential savings of the migration plan, diagnostic strategy
	15. Procure ARV (prioritizing single tablet regimen) using national budget
	16. Transfer management of supplies to the MSD unit (Ministry of Health)
D. Adapted and accessible services	17. Decentralize program to the health networks
	18. Oversee compliance with standards and protocols in facilities that serve the program (care for PLHA)
	19. Reorganize CDVIR (Centros de Vigilancia, Información y Referencia): ongoing improvement of quality of services
	20. CDVIR commission to evaluate starting ARVT and changes of regimen (guidelines)
	21. Multidisciplinary work (CDVIR personnel) to support adherence
	22. Exchange positive experiences in the care of PLHA: 3rd-level referral hospitals
E. Community participation
	23. Prepare a communication strategy for the expansion and sustainability plan, using peer groups.
F. Information
	24. Information system on PLHA in ARVT: surveillance/monitoring of VL and CD4
	25. Mortality analysis: create a subcomittee of the Drug Therapy Committee
	26. Include strategic indicators: diagnosis, treatment, VL, CD4, IAT.
	24. Accelerate the integration of information sources: CDVIR, laboratories, in coordination with 'Sistema Nacional Informacion para la Salud' (SNIS)

## Sheet: ELS
	El Salvador (January 2013)	Implementation (December 2013)
					Scale 1-5	Comments
A. Updated and improved ARVT	1. Form national technical subcommission on treatment (CONASIDA)
	2. Issue ministerial agreement for technical updates on use of ARV
	3. Update clinical guidelines for health care for people with HIV, aligned with WHO recommendations (June 2013)
	4. Align PMTCT protocols: continue ART in women after childbirth
	5. Extend pediatric care until adolescence (18 years old) in reference center (CENID)
	6. Develop plan for patient migration toward optimized treatment
	7. Develop communication strategy for migration plan
	8. Create technical group to update unified monitoring and evaluation system (SUMEVE), aligned with PAHO monitoring framework
	9. Coordinate decentralization of PHC: integrate TB/HIV services in municipalities with high incidence of co-infection
	10. Include management of opportunistic infection in ambulatory care units; pilot testing at third level of care
Accessible diagnosis and monitoring at the point of care
Rational and efficient use of resources
	11. Review methodology to estimate needs: drugs, supplies, laboratory tests
	12. Implement ARV monitoring platform in management of PRAIS/ARV drug supply
Adapted and accessible services
Community participation
F. Information

## Sheet: REP DOM
	Dominican Republic (February 2013)	Implementation (December 2013)
					Scale 1-5	Comments
A. Updated and improved ARVT	1. Conclude national guidelines for management of HIV infection
	2. Operationalize treatment guidelines (migration plan)
	3. Migration plan communication tool
	4. Reactivate drug-resistance team
B. Accessible diagnosis and monitoring at the point of care
	5. Ensure sustainability of clinical monitoring (transportation of samples)
C. Rational and efficient use of resources
	6. Study sustainability of ARV financial plan (national, Strategic Fund, Global Fund)
	7. Integrate managemetn process: ARVs/health system supplies (PROMESE-LIME capacity)
	8. Accelerate SUGEMI process (ARV distribution)
	9. Update logistical information on ARV drugs including the Performance Review and Assessment of Implementation System (PRAIS)
	10. Strengthen analysis of property rights (working group, action plan)
D. Adapted and accessible services
	11. Study functionality of comprehensive care services: referral/counter-referral system
E. Community participation
F. Information
	12. Unified information system (longitudinal + laboratory)
	13. Clean Ministry of Health databases (SEGEMI) (planned procurement)

## Sheet: HON
	Honduras (March 2013)	Implementation
					Scale 1-5	Comments
A. Updated and improved ARVT	1. Align national guidelines with WHO, 2013
	2. Include fixed dose in basic table (ARV)
	3. Ensure ARVs for pacients who migrate from different databases : IHSS to SESAL (2 months)
	4. Develop training plan for HIV care
	5. Identify cost-effective genotyping options (2nd failure)
	6. Developing pharmacovigilance programs (Central America initiative)
B. Accessible diagnosis and monitoring at the point of care
	7. Develop testing/counseling expansion plan (goals)
	8. Decentralize testing: PEMAR
	9. Systematize HIV testing: STI-TB centers
	10. Increase coverage of HIV tests for pregnant women
	11. Eliminate legal barriers against access to HIV tests < 21 years
	12. Update estimate of need for rapid tests
	13. Refocus HIV counseling (strategies)
	14. Strengthen standards for clinical monitoring (CD4-VL)
C. Rational and efficient use of resources
	15. Use Strategic Fund (ARV-inputs, diagnostics
	16. Centralize procurement of HIV diagnostic supplies
	17. Include in 2nd proposal to GF: CD4, VL, genotyping, ARV abandonment strategy
	18. Increase budget for laboratory supplies
	19. Include accountability mechanisms
D. Adapted and accessible services
	20. Facilitate restructuring of comprehensive care centers - services package
E. Community participation
	21. Include key actors in monitoring of abandonment prevention/ adherence strategy
	22. Institutionalize involvement of civil society
	23. Empower civil society with knowledge
	24. Recognize different civil society structures
	25. Promote citizen participation in social oversight
	26. Strengthen leadership and strategic partnerships
F. Information
	27. Ensure financing for computer platform (cascade)

## Sheet: ARG
	Argentina (June 2013)	Implementation
					Scale 1-5	Comments
A. Updated and improved ARVT
	1. Reduce number of regimens in effect: prioritize preferential regimens, emphasis on co-formulations of three drugs
	2. Optimization plan for ARV therapy: preferred regimen in once-a-day coformulations (coordinated by Advisory Committee, endorsed by scientific societies)
	3. Innovative and proactive strategies to improve patient retention and adherence in the implementation of HIV treatment
	4. Plan for monitoring resistance to antiretrovirals in coordination with PAHO/WHO regional network
	5. Promote local research: retention and adherence
B. Accessible diagnosis and monitoring at the point of care
	6. Implement new strategy to expand testing (already formulated by AIDS Office)
	7. implement monitoring of late diagnosis: introduce CD4 at time of diagnosis as a reliable and comparable indicator
	8. Evaluate introduction of tests at point of care: CD4 (regions with difficulties accessing reference laboratories)
	Implementation/ viral load results: quality of care indicator and therapeutic success within framework of continuum of care monitoring
C. Rational and efficient use of resources
	9. Use expertise: in-depth study of ARV market and inputs in terms of intellectual property, trade agreements, and prices: References: PAHO Strategic Fund, WHO, GCTH (Grupo Cooperacion Tecnico Horizontal) , etc.
	10. Evaluate mechanisms that bridge the gap between prices paid by public system and social welfare organizations
D. Adapted and accessible services	11. Analyze the mapping of services to promote both horizontal and vertical decentralization of care
	12. Standardize desirable criteria for quality of care; develop a frame of reference for services
	13. Promote provision of ARV drugs to stable patients for longer periods
	14. Strengthen rapid claim mechanisms for patients who migrate between social welfare and state systems
E. Community participation
	15. Ensure financial support from Ministry of Health to civil society: joint diagnostic activities and adherence to treatment within the framework of budget allocated to subsidies
	16. Strengthen capacity of pharmacies to work on retention and adherence, in coordination with civil society
	17. Strengthen joint effort between health services and civil society: peer counseling services, promotion of testing, access to services, adherence, and patient retention
	18. Selective training of civil society involving care and monitoring of people with HIV
	19. Institutionalize peer work: health services.
F. Information
	20. Strengthen systems for systematized information on retention and adherence of people in ARV treatment

## Sheet: GUA
	Guatemala (November 2013)	Implementation
					Scale 1-5	Comments
A. Updated and improved ARVT
	1. Strengthen coordination of epidemic response through existing mechanisms: CONASIDA, country coordination mechanism (GF), expanded technical group (National AIDS program/partners).
	2. Finalize guides and to consider its consolidation welcoming international recommendations and operational guidelines.
	3. Establish technical working group coordinated by national HIV program (PNS) to plan expansion of ART based on: estimated number of new patients; referral of new cases aligned with decentralization policy; analysis of capacity of UAI
	4. Establish/ extend plan to simplify ARV regimens for health care providers comprehensive (Instituto Guatemalteco de Seguridad Social, Military Health, hospices).
	5. Accelerate abandonment of use of obsolete ARV (didanosine)
	6. Continue helping to build HIV drug resistance surveillance network; strengthen feedback to PNS.
	7. Strengthen management of TB/HIV co-infection: establish interprogrammatic coordination mechanisms; include joint planning in both programs: (consider Escuintla).
	8. Initiate review and evaluation of sexually infectious disease surveillance and role of VICITS
B. Accessible diagnosis and monitoring at the point of care
	9. Establish technical group (PNS) for plan to expand HIV testing: strategic: provided initiated testing and counselling, community-based; programmatic: guided by epidemiological data, mapping infrastructures, human resources, and dynamics of demand for tests; create network of testing and counseling centers with specific goals; technical: validate diagnostic algorithm with rapid tests and update…
C. Rational and efficient use of resources
	10. Explore possible renegotiation of prices of protease inhibitors used and procurement of alternatives recommended by WHO (atazanavir/ritonavir).
	11. Strengthen communication/dialogue between the Minstry of Public Health and PAHO to facilitate procurement of drugs through Strategic Fund
D. Adapted and accessible services
E. Community participation
	12. Reactivate/institutionalize technical advisory committee on ARV with inclusion of civil society
	13. Develop communications plan with civil society and providers: implement simplification plan.
	14. Continue dialogue with civil society and strengthen participation in delivery of comprehensive HIV care services
F. Information
	15. Strengthen HIV information system: complete implementation of the data base MANGUA (UAI) online access; review SIGSA/SIAL modules (duplication); finalize list of essential indicators: programmatic management (PAHO-Panama 2012 framework); develop extraction module
